# Supplementary material for: Plant Cuticles Exhibit Significant Mid-Infrared Emissivity in the Atmospheric Windows
Source: Int J Mol Sci. 2025 Oct 12;26(20):9917. doi: 10.3390/ijms26209917 (PMC12562811; doi:10.3390/ijms26209917)
Supplement: Supplementary file 1 [file ijms-26-09917-s001.zip]

Archive with 1 entries (1 files):
- ijms-3890944-supplementary.pdf
